# Supplementary material for: Synthesis and Assessment of Novel Sustainable Antioxidants with Different Polymer Systems
Source: Polymers (Basel). 2024 Feb 1;16(3):413. doi: 10.3390/polym16030413 (PMC10857301; doi:10.3390/polym16030413)
Supplement: Supplementary file 1 [file polymers-16-00413-s001.zip]

Archive with 1 entries (1 files):
- polymers-2746053-supplementary.pdf
